# Supplementary material for: Influence of Environmental Factors on Biofilm Formation of Staphylococci Isolated from Wastewater and Surface Water
Source: Pathogens. 2022 Sep 20;11(10):1069. doi: 10.3390/pathogens11101069 (PMC9611571; doi:10.3390/pathogens11101069)
Supplement: Supplementary file 1 [file pathogens-11-01069-s001.zip]

Archive with 1 entries (1 files):
- pathogens-1705686-supplementary.xlsx
