# Supplementary material for: Influence of Environmental Factors on Biofilm Formation of Staphylococci Isolated from Wastewater and Surface Water
Source: Pathogens. 2022 Sep 20;11(10):1069. doi: 10.3390/pathogens11101069 (PMC9611571; doi:10.3390/pathogens11101069)
Supplement: Supplementary file 1 [file pathogens-11-01069-s001.zip › pathogens-1705686-supplementary.xlsx]

## Sheet: MRSA
Environmental condition	Absorbance at 570 nm
Temperature	Strain 1	Strain 2	Strain 3	Strain 4	Strain 5	Strain 6	Strain 7	Strain 8	Strain 9	Strain 10	Strain 11	Mean
42 ºC	0.854875	0.8645	0.86525	0.842875	0.88675	0.861	0.87	0.9485	0.98625	0.913	0.856125	0.886284
37 ºC	0.932625	0.92825	0.9128	0.9446	0.8372	0.7992	0.8888	0.809333	0.9208	0.8418	0.8882	0.882146
25 ºC	0.83025	0.84125	0.8675	0.800625	0.787125	0.8065	0.89225	0.819375	0.815125	0.894625	0.814	0.833511
10 ºC	0.7795	0.776625	0.8325	0.76075	0.738375	0.770375	0.82875	0.80975	0.753375	0.874125	0.73275	0.786989
4 ºC	0.4586	0.4766	0.4622	0.4622	0.4676	0.4582	0.4666	0.4634	0.4694	0.4662	0.4604	0.464673
% of NaCl
0.01	0.9438	1.1256	0.9092	0.9194	1.0644	0.8432	0.9146	1.1402	1.4056	0.8926	1.0856	1.0222
0.02	1.0234	0.995	0.8958	0.9472	1.1352	0.9044	1.0706	1.0222	1.0204	1.0066	1.0998	1.01096
0.04	0.8818	1.2488	0.8258	0.8966	1.731	1.298	1.2334	1.3864	1.475	1.117	1.2724	1.21511
0.08	0.8114	0.8082	0.8008	0.8148	0.8024	0.8066	0.7904	0.793	0.7876	0.7704	0.7882	0.797618
% of glucose
0.5%	1.0034	1.0394	1.328	1.0912	0.951	0.9366	1.3966	1.4188	1.2846	1.0306	1.2984	1.16169
0.01	0.964	0.9978	1.0046	1.0696	0.9248	0.9166	1.1418	1.2228	1.1304	0.9844	1.1442	1.04555
1.5%	0.9018	0.9484	1.094	1.0878	0.8966	0.84	1.1538	1.3922	1.3552	1.0658	1.3962	1.10289
0.02	0.8694	0.9616	1.1168	0.9648	0.8934	0.8836	1.1538	1.1368	1.217	0.9704	1.2312	1.03625
2.5%	0.888	1.0372	0.9904	0.9968	0.9558	0.8592	1.1182	1.144	1.167	0.9754	1.3212	1.0412
pH
9	0.982	0.8946	0.8504	0.932	0.9404	0.941	1.0006	0.9172	1.011	1.115	1.123	0.973382
8	0.8122	0.793	0.8074	0.8292	0.8282	0.858	0.878	0.8326	0.8896	0.8646	0.9272	0.847273
7	0.8632	0.8952	0.8014	0.891	0.901	0.8344	1.0656	1.0066	1.0212	1.0406	1.0574	0.943418
6	0.9706	1.1372	1.2892	1.1996	0.9764	0.9334	1.0872	1.304	1.2918	1.2628	1.1558	1.14618
5	0.9272	0.8988	0.889	0.9322	1.0594	0.9296	1.0784	1.0058	1.056	1.1614	0.9802	0.992545

## Sheet: MSSA
Environmental condition	Absorbance at 570 nm
Temperature	Strain 1	Strain 2	Strain 3	Strain 4	Strain 5	Strain 6	Strain 7	Strain 8	Strain 9	Strain 10	Strain 11	Mean
42 ºC	0.844125	0.873	0.784875	0.799375	0.807	0.8385	0.909125	0.90725	0.76425	0.854875	0.828375	0.837341
37 ºC	0.849	0.882	0.866	1.039	0.971	0.92	0.888	0.897	0.937	0.925	0.841	0.910455
25 ºC	0.816	0.864	0.82025	0.82675	1.15325	0.835625	1.25563	0.796625	0.828125	0.85575	0.959875	0.91017
10 ºC	0.74225	0.819625	0.783875	0.74975	0.731125	0.794625	0.780875	0.731875	0.750125	0.743625	0.745	0.761159
4 ºC	0.37225	0.3875	0.381875	0.391375	0.407625	0.414	0.42025	0.425375	0.375125	0.3735	0.3715	0.392761
% of NaCl
0.01	0.7736	1.001	0.9806	0.9428	0.7968	0.8164	0.9608	0.8466	0.8436	1.035	0.8892	0.898764
0.02	0.7614	1.149	1.0746	1.095	0.9424	0.8534	1.207	0.9924	0.807	0.8742	0.9824	0.976255
0.04	1.3034	1.3882	1.2298	1.407	1.2666	1.1224	1.206	1.0308	0.9326	0.8896	1.2014	1.1798
0.08	0.898	0.953	0.9486	0.9466	1.1428	0.8252	0.926	0.8414	1.1304	0.823	0.8124	0.931582
% of glucose
0.5%	0.8646	1.075	0.914	0.934	0.907	0.984	1.0206	1.2206	0.8414	0.9316	0.9326	0.965945
0.01	0.8192	0.9764	0.9236	0.8376	0.8076	0.8676	0.9824	1.0644	0.8426	0.8762	0.862	0.896327
1.5%	0.861	1.0492	0.951	0.9012	0.8624	0.9168	1.0334	1.0258	0.8378	0.8798	0.907	0.929582
0.02	0.7884	0.8736	0.9314	0.8828	0.7722	0.8018	0.9182	0.8464	0.8208	0.7966	0.849	0.843745
2.5%	0.9066	1.0148	0.9786	0.9352	0.9304	0.9186	1.04	1.009	0.832	0.881	0.9702	0.946945
pH
9	0.7944	0.83	0.772	0.781	0.7836	0.8104	0.7922	0.8124	0.831	0.7652	0.7508	0.793
8	0.8348	0.9056	0.8472	0.8694	0.8388	0.8684	0.8732	0.9056	0.8462	0.8904	0.844	0.865782
7	0.859	0.9076	0.9454	0.9076	0.8936	0.9178	0.9662	1.044	0.8782	0.8756	0.8402	0.912291
6	0.9864	1.0554	1.0726	0.971	0.9538	0.9016	0.985	1.0986	0.8658	0.8718	0.805	0.960636
5	0.8984	0.9396	0.9336	0.936	0.9392	0.8866	0.8716	0.9648	0.9844	0.9164	0.9378	0.928036

## Sheet: CoNS
Environmental condition	Absorbance at 570 nm
Temperature	Strain 1	Strain 2	Strain 3	Strain 4	Strain 5	Strain 6	Strain 7	Strain 8	Strain 9	Strain 10	Strain 11	Mean
42 ºC	0.763625	0.76175	0.816	0.8305	0.839	0.78675	0.784125	0.796	0.8205	0.8109	0.789	0.799832
37 ºC	0.896	0.91	0.8501	0.922	0.793	0.8412	1.019	0.879	0.9099	0.922	0.881	0.893018
25 ºC	0.83	0.805125	0.81775	0.851125	0.8	0.8445	0.92125	0.74875	0.8935	0.862	0.831	0.836818
10 ºC	0.770875	0.737	0.782125	0.747625	0.735	0.81775	0.847625	0.707375	0.72275	0.7845	0.733	0.76233
4 ºC	0.36875	0.366	0.399375	0.373	0.366	0.3745	0.37	0.371875	0.37475	0.398	0.356	0.374386
% of NaCl
0.01	0.8564	0.75	1.0184	0.8476	0.9056	0.9488	0.843	0.9004	0.8972	0.902	0.885	0.886764
0.02	0.9406	0.7916	1.2422	0.8268	0.7666	1.0162	0.7574	0.879	0.929	0.915	0.957	0.911036
0.04	1.0312	0.9264	1.3486	0.9504	0.917	1.3776	0.8392	1.33	1.1196	1.284	1.005	1.10264
0.08	0.9134	0.8262	0.9984	1.0174	1.109	1.2316	1.1996	1.4168	0.8402	1.133	1.068	1.06851
% of glucose
0.5%	0.9702	0.8998	1.2248	0.8488	0.8922	0.8702	0.8168	1.0034	0.9938	0.921	1.011	0.950182
0.01	0.8208	0.8288	1.0362	0.847	0.8694	0.8814	0.7952	0.9498	0.9094	0.888	0.902	0.884364
1.5%	0.9192	0.8498	1.1094	0.8394	0.877	0.884	0.7876	0.9614	0.9592	0.923	0.877	0.907909
0.02	0.8008	0.7558	1.0266	0.8208	0.8842	0.8502	0.7612	0.9488	0.888	0.793	0.859	0.853491
2.5%	0.9194	0.8714	1.0424	0.8266	0.8866	0.8992	0.8006	0.9958	0.9764	0.862	0.899	0.907218
pH
9	0.8208	0.7496	0.7708	0.819	0.794	0.7792	0.7482	0.739	0.7718	0.791	0.789	0.779309
8	0.8676	0.8044	0.8992	0.8744	0.9476	0.854	0.8352	0.8348	0.8722	0.883	0.854	0.866036
7	0.9076	0.8824	1.0326	0.8676	0.9124	0.8268	0.7866	0.9136	0.8608	0.942	0.875	0.891582
6	1.0202	1.039	1.1114	0.954	0.9376	0.8566	0.7638	0.9672	0.8112	0.895	0.961	0.937909
5	0.8668	0.8002	0.8426	1.006	0.7952	0.852	0.8496	0.99	0.9724	0.929	0.867	0.888255
